# Supplementary material for: The iron phosphate NaBaFe2(PO4)3
Source: Acta Crystallogr Sect E Struct Rep Online. 2008 Jul 31;64(Pt 8):i51. doi: 10.1107/S1600536808023040 (PMC2961906; doi:10.1107/S1600536808023040)
Supplement: Supplementary file 1 [file e-64-00i51-sup1.cif]

##############################################################################
###                                                                        ###
###        Electronic paper (Acta Crystallographica Section E)             ###
###                                                                        ###
##############################################################################
#                                                                            #
# This CIF contains the data in a paper accepted for publication in Acta     #
# Crystallographica Section E. It conforms to the requirements of Notes      #
# for Authors for Section E, and has been peer reviewed under the auspices   #
# of the IUCr Commission on Journals.                                        #
#                                                                            #
# Full details of the Crystallographic Information File format               #
# are given in the paper "The Crystallographic Information File (CIF):       #
# a New Standard Archive File for Crystallography" by S. R. Hall, F. H.      #
# Allen and I. D. Brown [Acta Cryst. (1991), A47, 655-685].                  #
#                                                                            #
# The current version of the core CIF dictionary is obtainable from          #
# ftp://ftp.iucr.org/pub/cif_core.dic. The current version number is 2.4.    #
#                                                                            #
# Software is freely available for graphical display of the structure(s) in  #
# this CIF.  For information consult the CIF home page http://www.iucr.org/  #
# cif/home.html                                                              #
#                                                                            #
# This file may be used for bona fide research purposes within the           #
# scientific community so long as proper attribution is given to the journal # 
# article from which it was obtained.                                        #
#                                                                            #
##############################################################################
                                             
data_I
_audit_creation_method     SHELXL97
_chemical_name_systematic
;
sodium barium diiron tris(phosphate)
;
_chemical_name_common     ?
_chemical_formula_moiety     'Ba1 Fe2 Na1 O12 P3'
_chemical_formula_sum     'Ba Fe2 Na O12 P3'
_chemical_formula_iupac     'Na Ba Fe2 (P O4)3'
_chemical_formula_weight     556.94
_chemical_melting_point     ?
_symmetry_cell_setting     cubic
_symmetry_space_group_name_H-M     'P 21 3'
_symmetry_space_group_name_Hall     'P 2ac 2ab 3'
loop_
    _symmetry_equiv_pos_as_xyz
    'x, y, z'
    '-x+1/2, -y, z+1/2'
    'x+1/2, -y+1/2, -z'
    '-x, y+1/2, -z+1/2'
    'z, x, y'
    'y, z, x'
    '-z+1/2, -x, y+1/2'
    '-y, z+1/2, -x+1/2'
    'z+1/2, -x+1/2, -y'
    '-y+1/2, -z, x+1/2'
    '-z, x+1/2, -y+1/2'
    'y+1/2, -z+1/2, -x'
_cell_length_a     9.7960(10)
_cell_length_b     9.7960(10)
_cell_length_c     9.7960(10)
_cell_angle_alpha     90.00
_cell_angle_beta     90.00
_cell_angle_gamma     90.00
_cell_volume     940.1(3)
_cell_formula_units_Z     4
_cell_measurement_reflns_used     25
_cell_measurement_theta_min     9.0
_cell_measurement_theta_max     13.0
_cell_measurement_temperature     293(2)
_exptl_crystal_description     prism
_exptl_crystal_colour     pink
_exptl_crystal_size_max     0.1
_exptl_crystal_size_mid     0.1
_exptl_crystal_size_min     0.1
_exptl_crystal_density_diffrn     3.935
_exptl_crystal_density_meas     ?
_exptl_crystal_density_method     'not measured'
_exptl_crystal_F_000     1040
_exptl_absorpt_coefficient_mu     7.815
_exptl_absorpt_correction_type     psi-scan
_exptl_absorpt_process_details     '(North <i>et al.</i>,  1968)'
_exptl_absorpt_correction_T_min     0.35
_exptl_absorpt_correction_T_max     0.46
_exptl_special_details     ?
_diffrn_ambient_temperature     293(2)
_diffrn_radiation_type     MoK\a
_diffrn_radiation_wavelength     0.71073
_diffrn_radiation_source     'fine-focus sealed tube'
_diffrn_radiation_monochromator     graphite
_diffrn_measurement_device_type     'Enraf--Nonius CAD-4'
_diffrn_measurement_method     \w/2\q
_diffrn_detector_area_resol_mean     ?
_diffrn_reflns_number     2114
_diffrn_reflns_av_R_equivalents     0.0816
_diffrn_reflns_theta_min     2.94
_diffrn_reflns_theta_max     29.92
_diffrn_reflns_theta_full     29.92
_diffrn_measured_fraction_theta_max     1.000
_diffrn_measured_fraction_theta_full     1.000
_diffrn_reflns_limit_h_min     -1
_diffrn_reflns_limit_h_max     13
_diffrn_reflns_limit_k_min     -1
_diffrn_reflns_limit_k_max     13
_diffrn_reflns_limit_l_min     -1
_diffrn_reflns_limit_l_max     13
_diffrn_standards_number     2
_diffrn_standards_interval_count     ?
_diffrn_standards_interval_time     120
_diffrn_standards_decay_%     1
_reflns_number_total     657
_reflns_number_gt     644
_reflns_threshold_expression     I>2\s(I)
_refine_ls_structure_factor_coef     Fsqd
_refine_ls_matrix_type     full
_refine_ls_R_factor_all     0.0257
_refine_ls_R_factor_gt     0.0248
_refine_ls_wR_factor_gt     0.0589
_refine_ls_wR_factor_ref     0.0594
_refine_ls_goodness_of_fit_ref     0.917
_refine_ls_restrained_S_all     0.914
_refine_ls_number_reflns     657
_refine_ls_number_parameters     70
_refine_ls_number_restraints     4
_refine_ls_weighting_scheme     calc
_refine_ls_weighting_details
                    'calc w = 1/[\s^2^(Fo^2^)+5.7579P] where P=(Fo^2^+2Fc^2^)/3'
_atom_sites_solution_primary     direct
_atom_sites_solution_secondary     difmap
_refine_ls_shift/su_max     0.002
_refine_ls_shift/su_mean     0.000
_refine_diff_density_max     0.573
_refine_diff_density_min     -0.486
_refine_ls_extinction_method     'SHELXL97 (Sheldrick, 2008)'
_refine_ls_extinction_coef     0.0145(15)
_refine_ls_extinction_expression
                                  'Fc^*^=kFc[1+0.001xFc^2^\l^3^/sin(2\q)]^-1/4^'
_refine_ls_abs_structure_details
                                    'Flack (1983), with how many Friedel pairs?'
_refine_ls_abs_structure_Flack     -0.03(3)
loop_
    _atom_type_symbol
    _atom_type_description
    _atom_type_scat_dispersion_real
    _atom_type_scat_dispersion_imag
    _atom_type_scat_source
    'O' 'O' 0.0106 0.0060
                         'International Tables Vol C Tables 4.2.6.8 and 6.1.1.4'
    'Na' 'Na' 0.0362 0.0249
                         'International Tables Vol C Tables 4.2.6.8 and 6.1.1.4'
    'P' 'P' 0.1023 0.0942
                         'International Tables Vol C Tables 4.2.6.8 and 6.1.1.4'
    'Fe' 'Fe' 0.3463 0.8444
                         'International Tables Vol C Tables 4.2.6.8 and 6.1.1.4'
    'Ba' 'Ba' -0.3244 2.2819
                         'International Tables Vol C Tables 4.2.6.8 and 6.1.1.4'
_computing_data_collection     'CAD-4 EXPRESS (Enraf--Nonius, 1994)'
_computing_cell_refinement     'CAD-4 EXPRESS (Enraf--Nonius, 1994)'
_computing_data_reduction     'XCAD4 (Harms & Wocadlo, 1995)'
_computing_structure_solution     'SHELXS97 (Sheldrick, 2008)'
_computing_structure_refinement     'SHELXL97 (Sheldrick, 2008)'
_computing_molecular_graphics     'DIAMOND (Brandenburg, 1998)'
_computing_publication_material     'SHELXL97 (Sheldrick, 2008)'
loop_
    _atom_site_type_symbol
    _atom_site_label
    _atom_site_fract_x
    _atom_site_fract_y
    _atom_site_fract_z
    _atom_site_U_iso_or_equiv
    _atom_site_adp_type
    _atom_site_calc_flag
    _atom_site_refinement_flags
    _atom_site_occupancy
    _atom_site_disorder_assembly
    _atom_site_disorder_group
    Na Na1 0.9427(12) 0.9427(12) 0.9427(12) 0.0144(3) Uani d SP 0.4738(16) . .
    Ba Ba1 0.92953(9) 0.92953(9) 0.92953(9) 0.0144(3) Uani d SP 0.5262(16) . .
    Na Na2 0.6862(8) 0.6862(8) 0.6862(8) 0.0232(4) Uani d SP 0.5262(16) . .
    Ba Ba2 0.70555(8) 0.70555(8) 0.70555(8) 0.0232(4) Uani d SP 0.4738(16) . .
    Fe Fe1 0.35313(6) 0.85313(6) 0.64687(6) 0.0104(2) Uani d S 1 . .
    Fe Fe2 0.91362(6) 0.08638(6) 0.58638(6) 0.0101(2) Uani d S 1 . .
    P P 0.03742(10) 0.77099(11) 0.62578(10) 0.0068(2) Uani d . 1 . .
    O O1 0.9926(5) 0.9134(4) 0.6562(7) 0.0461(14) Uani d . 1 . .
    O O2 0.9463(5) 0.6999(6) 0.5243(5) 0.0440(13) Uani d . 1 . .
    O O3 0.1846(4) 0.7653(6) 0.5752(5) 0.0368(12) Uani d . 1 . .
    O O4A 0.0112(7) 0.6985(10) 0.7629(8) 0.0389(18) Uani d P 0.701(4) . .
    O O4B 0.0527(17) 0.672(2) 0.738(2) 0.0389(18) Uani d P 0.299(4) . .
loop_
    _atom_site_aniso_label
    _atom_site_aniso_U_11
    _atom_site_aniso_U_22
    _atom_site_aniso_U_33
    _atom_site_aniso_U_12
    _atom_site_aniso_U_13
    _atom_site_aniso_U_23
    Na1 0.0144(3) 0.0144(3) 0.0144(3) -0.0019(3) -0.0019(3) -0.0019(3)
    Ba1 0.0144(3) 0.0144(3) 0.0144(3) -0.0019(3) -0.0019(3) -0.0019(3)
    Na2 0.0232(4) 0.0232(4) 0.0232(4) 0.0016(3) 0.0016(3) 0.0016(3)
    Ba2 0.0232(4) 0.0232(4) 0.0232(4) 0.0016(3) 0.0016(3) 0.0016(3)
    Fe1 0.0104(2) 0.0104(2) 0.0104(2) 0.0001(2) -0.0001(2) -0.0001(2)
    Fe2 0.0101(2) 0.0101(2) 0.0101(2) 0.0024(2) 0.0024(2) -0.0024(2)
    P 0.0066(4) 0.0073(4) 0.0064(4) -0.0005(3) -0.0028(3) 0.0010(3)
    O1 0.045(3) 0.0170(19) 0.076(4) 0.0191(19) -0.015(3) -0.015(2)
    O2 0.029(2) 0.061(3) 0.042(3) 0.003(2) -0.025(2) -0.031(2)
    O3 0.0120(16) 0.063(3) 0.035(2) -0.0091(18) 0.0085(16) -0.023(2)
    O4A 0.020(4) 0.066(5) 0.031(3) 0.020(3) 0.015(3) 0.040(3)
    O4B 0.020(4) 0.066(5) 0.031(3) 0.020(3) 0.015(3) 0.040(3)
_geom_special_details
;
All e.s.d.'s (except the e.s.d. in the dihedral angle between two l.s. planes)
are estimated using the full covariance matrix. The cell e.s.d.'s are taken
into account individually in the estimation of e.s.d.'s in distances, angles
and torsion angles; correlations between e.s.d.'s in cell parameters are only
used when they are defined by crystal symmetry. An approximate (isotropic)
treatment of cell e.s.d.'s is used for estimating e.s.d.'s involving l.s.
planes.
;
loop_
    _geom_bond_atom_site_label_1
    _geom_bond_atom_site_label_2
    _geom_bond_site_symmetry_2
    _geom_bond_distance
    _geom_bond_publ_flag
    Na1 O1 6 2.864(12) ?
    Na1 O1 . 2.864(12) ?
    Na1 O1 5 2.864(12) ?
    Na1 O4B 12_566 2.86(3) ?
    Na1 O4B 4_656 2.86(3) ?
    Na1 O4B 7_665 2.86(3) ?
    Na1 O4A 6_556 3.045(17) ?
    Na1 O4A 1_655 3.045(17) ?
    Na1 O4A 5_565 3.045(17) ?
    Na1 O2 12_567 2.763(17) ?
    Na1 O2 4_756 2.763(17) ?
    Na1 O2 7_675 2.763(17) ?
    Ba1 O1 6 2.753(7) ?
    Ba1 O1 . 2.753(7) ?
    Ba1 O1 5 2.753(7) ?
    Ba1 O4B 12_566 2.89(3) ?
    Ba1 O4B 4_656 2.89(3) ?
    Ba1 O4B 7_665 2.89(3) ?
    Ba1 O4A 6_556 2.902(10) ?
    Ba1 O4A 1_655 2.902(10) ?
    Ba1 O4A 5_565 2.902(10) ?
    Ba1 O2 12_567 2.950(6) ?
    Ba1 O2 4_756 2.950(6) ?
    Ba1 O2 7_675 2.950(6) ?
    Na2 O3 10_665 2.604(8) ?
    Na2 O3 11_656 2.604(8) ?
    Na2 O3 3_566 2.604(8) ?
    Na2 O2 . 3.004(6) ?
    Na2 O2 6 3.004(6) ?
    Na2 O2 5 3.004(6) ?
    Ba2 O3 10_665 2.772(5) ?
    Ba2 O3 11_656 2.772(5) ?
    Ba2 O3 3_566 2.772(5) ?
    Ba2 O2 5 2.952(5) ?
    Ba2 O2 . 2.952(5) ?
    Ba2 O2 6 2.952(5) ?
    Ba2 O4A 6_556 3.047(7) ?
    Ba2 O4A 1_655 3.047(7) ?
    Ba2 O4A 5_565 3.047(7) ?
    Fe1 O2 5 1.979(4) ?
    Fe1 O2 3_466 1.979(4) ?
    Fe1 O2 8_656 1.979(4) ?
    Fe1 O3 11_656 1.990(4) ?
    Fe1 O3 . 1.990(4) ?
    Fe1 O3 12_466 1.990(4) ?
    Fe1 Ba1 2_674 3.6878(19) ?
    Fe1 Ba2 4_656 3.7867(6) ?
    Fe1 Ba2 3_466 3.7867(6) ?
    Fe2 O4B 4_646 1.946(18) ?
    Fe2 O4B 5 1.946(18) ?
    Fe2 O4B 10_665 1.946(18) ?
    Fe2 O1 7_664 1.984(5) ?
    Fe2 O1 8_746 1.984(5) ?
    Fe2 O1 1_545 1.984(5) ?
    Fe2 O4A 4_646 1.982(7) ?
    Fe2 O4A 5 1.982(7) ?
    Fe2 O4A 10_665 1.982(7) ?
    P O4B . 1.470(18) ?
    P O1 1_455 1.493(4) ?
    P O2 1_455 1.506(4) ?
    P O3 . 1.526(4) ?
    P O4A . 1.541(7) ?
loop_
    _geom_angle_atom_site_label_1
    _geom_angle_atom_site_label_2
    _geom_angle_atom_site_label_3
    _geom_angle_site_symmetry_1
    _geom_angle_site_symmetry_3
    _geom_angle
    _geom_angle_publ_flag
    O1 Na1 O1 6 . 94.9(5) ?
    O1 Na1 O1 6 5 94.9(5) ?
    O1 Na1 O1 . 5 94.9(5) ?
    O1 Na1 O4B 6 12_566 58.0(4) ?
    O1 Na1 O4B . 12_566 79.6(4) ?
    O1 Na1 O4B 5 12_566 151.3(7) ?
    O1 Na1 O4B 6 4_656 151.3(7) ?
    O1 Na1 O4B . 4_656 58.0(4) ?
    O1 Na1 O4B 5 4_656 79.6(4) ?
    O4B Na1 O4B 12_566 4_656 118.89(19) ?
    O1 Na1 O4B 6 7_665 79.6(4) ?
    O1 Na1 O4B . 7_665 151.3(7) ?
    O1 Na1 O4B 5 7_665 58.0(4) ?
    O4B Na1 O4B 12_566 7_665 118.89(19) ?
    O4B Na1 O4B 4_656 7_665 118.89(19) ?
    O1 Na1 O4A 6 6_556 46.9(2) ?
    O1 Na1 O4A . 6_556 107.0(6) ?
    O1 Na1 O4A 5 6_556 49.5(3) ?
    O1 Na1 O4A 6 1_655 49.5(3) ?
    O1 Na1 O4A . 1_655 46.9(2) ?
    O1 Na1 O4A 5 1_655 107.0(6) ?
    O1 Na1 O4A 6 5_565 107.0(6) ?
    O1 Na1 O4A . 5_565 49.5(3) ?
    O1 Na1 O4A 5 5_565 46.9(2) ?
    O4A Na1 O4A 6_556 5_565 81.1(5) ?
    O4A Na1 O4A 1_655 5_565 81.1(5) ?
    O1 Na1 O2 6 12_567 97.97(19) ?
    O1 Na1 O2 . 12_567 104.0(2) ?
    O1 Na1 O2 5 12_567 156.0(6) ?
    O4B Na1 O2 4_656 12_567 97.9(6) ?
    O4B Na1 O2 7_665 12_567 104.6(6) ?
    O4A Na1 O2 6_556 12_567 134.2(2) ?
    O4A Na1 O2 1_655 12_567 96.81(16) ?
    O4A Na1 O2 5_565 12_567 144.2(3) ?
    O1 Na1 O2 6 4_756 156.0(6) ?
    O1 Na1 O2 . 4_756 97.97(19) ?
    O1 Na1 O2 5 4_756 104.0(2) ?
    O4B Na1 O2 12_566 4_756 104.6(6) ?
    O4B Na1 O2 4_656 4_756 49.4(4) ?
    O4B Na1 O2 7_665 4_756 97.9(6) ?
    O4A Na1 O2 6_556 4_756 144.2(3) ?
    O4A Na1 O2 1_655 4_756 134.2(2) ?
    O4A Na1 O2 5_565 4_756 96.81(16) ?
    O2 Na1 O2 12_567 4_756 59.2(4) ?
    O1 Na1 O2 6 7_675 104.0(2) ?
    O1 Na1 O2 . 7_675 156.0(6) ?
    O1 Na1 O2 5 7_675 97.97(19) ?
    O4B Na1 O2 12_566 7_675 97.9(6) ?
    O4B Na1 O2 4_656 7_675 104.6(6) ?
    O4A Na1 O2 6_556 7_675 96.81(16) ?
    O4A Na1 O2 1_655 7_675 144.2(3) ?
    O4A Na1 O2 5_565 7_675 134.2(2) ?
    O2 Na1 O2 12_567 7_675 59.2(4) ?
    O2 Na1 O2 4_756 7_675 59.2(4) ?
    O1 Ba1 O1 6 . 100.10(14) ?
    O1 Ba1 O1 6 5 100.10(14) ?
    O1 Ba1 O1 . 5 100.10(14) ?
    O1 Ba1 O4B 6 12_566 58.8(4) ?
    O1 Ba1 O4B . 12_566 80.9(4) ?
    O1 Ba1 O4B 5 12_566 158.5(4) ?
    O1 Ba1 O4B 6 4_656 158.5(4) ?
    O1 Ba1 O4B . 4_656 58.8(4) ?
    O1 Ba1 O4B 5 4_656 80.9(4) ?
    O4B Ba1 O4B 12_566 4_656 116.8(2) ?
    O1 Ba1 O4B 6 7_665 80.9(4) ?
    O1 Ba1 O4B . 7_665 158.5(4) ?
    O1 Ba1 O4B 5 7_665 58.8(4) ?
    O4B Ba1 O4B 12_566 7_665 116.8(2) ?
    O4B Ba1 O4B 4_656 7_665 116.8(2) ?
    O1 Ba1 O4A 6 6_556 49.19(16) ?
    O1 Ba1 O4A . 6_556 114.25(19) ?
    O1 Ba1 O4A 5 6_556 51.94(17) ?
    O1 Ba1 O4A 6 1_655 51.94(17) ?
    O1 Ba1 O4A . 1_655 49.19(16) ?
    O1 Ba1 O4A 5 1_655 114.25(19) ?
    O1 Ba1 O4A 6 5_565 114.25(19) ?
    O1 Ba1 O4A . 5_565 51.94(17) ?
    O1 Ba1 O4A 5 5_565 49.19(16) ?
    O4A Ba1 O4A 6_556 5_565 86.1(2) ?
    O4A Ba1 O4A 1_655 5_565 86.1(2) ?
    O1 Ba1 O2 6 12_567 96.20(14) ?
    O1 Ba1 O2 . 12_567 102.04(15) ?
    O1 Ba1 O2 5 12_567 149.64(14) ?
    O4B Ba1 O2 12_566 12_567 47.5(4) ?
    O4B Ba1 O2 4_656 12_567 93.1(4) ?
    O4B Ba1 O2 7_665 12_567 99.2(4) ?
    O4A Ba1 O2 6_556 12_567 132.27(18) ?
    O4A Ba1 O2 1_655 12_567 95.97(17) ?
    O4A Ba1 O2 5_565 12_567 141.66(18) ?
    O1 Ba1 O2 6 4_756 149.64(14) ?
    O1 Ba1 O2 . 4_756 96.20(14) ?
    O1 Ba1 O2 5 4_756 102.04(15) ?
    O4B Ba1 O2 12_566 4_756 99.2(4) ?
    O4B Ba1 O2 4_656 4_756 47.5(4) ?
    O4B Ba1 O2 7_665 4_756 93.1(4) ?
    O4A Ba1 O2 6_556 4_756 141.66(18) ?
    O4A Ba1 O2 1_655 4_756 132.27(18) ?
    O4A Ba1 O2 5_565 4_756 95.97(17) ?
    O2 Ba1 O2 12_567 4_756 55.17(13) ?
    O1 Ba1 O2 6 7_675 102.04(15) ?
    O1 Ba1 O2 . 7_675 149.64(14) ?
    O1 Ba1 O2 5 7_675 96.20(14) ?
    O4B Ba1 O2 12_566 7_675 93.1(4) ?
    O4B Ba1 O2 4_656 7_675 99.2(4) ?
    O4B Ba1 O2 7_665 7_675 47.5(4) ?
    O4A Ba1 O2 6_556 7_675 95.97(16) ?
    O4A Ba1 O2 1_655 7_675 141.66(18) ?
    O4A Ba1 O2 5_565 7_675 132.27(18) ?
    O2 Ba1 O2 12_567 7_675 55.17(13) ?
    O2 Ba1 O2 4_756 7_675 55.17(13) ?
    O3 Na2 O3 10_665 11_656 100.1(3) ?
    O3 Na2 O3 10_665 3_566 100.1(3) ?
    O3 Na2 O3 11_656 3_566 100.1(3) ?
    O3 Na2 O2 10_665 . 83.46(16) ?
    O3 Na2 O2 11_656 . 158.5(4) ?
    O3 Na2 O2 3_566 . 58.53(12) ?
    O3 Na2 O2 10_665 6 58.53(12) ?
    O3 Na2 O2 11_656 6 83.46(16) ?
    O3 Na2 O2 3_566 6 158.5(4) ?
    O2 Na2 O2 . 6 115.68(18) ?
    O3 Na2 O2 10_665 5 158.5(4) ?
    O3 Na2 O2 11_656 5 58.53(12) ?
    O3 Na2 O2 3_566 5 83.46(16) ?
    O2 Na2 O2 . 5 115.68(18) ?
    O2 Na2 O2 6 5 115.68(18) ?
    O3 Ba2 O3 10_665 11_656 92.09(15) ?
    O3 Ba2 O3 10_665 3_566 92.09(15) ?
    O3 Ba2 O3 11_656 3_566 92.09(15) ?
    O3 Ba2 O2 10_665 5 148.54(14) ?
    O3 Ba2 O2 11_656 5 57.63(12) ?
    O3 Ba2 O2 3_566 5 81.64(14) ?
    O3 Ba2 O2 10_665 . 81.64(14) ?
    O3 Ba2 O2 11_656 . 148.54(14) ?
    O3 Ba2 O2 3_566 . 57.63(12) ?
    O2 Ba2 O2 5 . 118.95(3) ?
    O3 Ba2 O2 10_665 6 57.63(12) ?
    O3 Ba2 O2 11_656 6 81.64(14) ?
    O3 Ba2 O2 3_566 6 148.54(14) ?
    O2 Ba2 O2 5 6 118.95(3) ?
    O2 Ba2 O2 . 6 118.95(3) ?
    O3 Ba2 O4A 10_665 6_556 104.95(16) ?
    O3 Ba2 O4A 11_656 6_556 83.7(2) ?
    O3 Ba2 O4A 3_566 6_556 162.54(16) ?
    O2 Ba2 O4A 5 6_556 81.80(17) ?
    O2 Ba2 O4A . 6_556 127.8(2) ?
    O2 Ba2 O4A 6 6_556 47.59(16) ?
    O3 Ba2 O4A 10_665 1_655 83.7(2) ?
    O3 Ba2 O4A 11_656 1_655 162.54(16) ?
    O3 Ba2 O4A 3_566 1_655 104.95(16) ?
    O2 Ba2 O4A 5 1_655 127.8(2) ?
    O2 Ba2 O4A . 1_655 47.59(16) ?
    O2 Ba2 O4A 6 1_655 81.80(17) ?
    O4A Ba2 O4A 6_556 1_655 81.1(3) ?
    O3 Ba2 O4A 10_665 5_565 162.54(17) ?
    O3 Ba2 O4A 11_656 5_565 104.95(16) ?
    O3 Ba2 O4A 3_566 5_565 83.7(2) ?
    O2 Ba2 O4A 5 5_565 47.59(16) ?
    O2 Ba2 O4A . 5_565 81.80(17) ?
    O2 Ba2 O4A 6 5_565 127.8(2) ?
    O4A Ba2 O4A 6_556 5_565 81.1(3) ?
    O4A Ba2 O4A 1_655 5_565 81.1(3) ?
    O2 Fe1 O2 5 3_466 87.3(2) ?
    O2 Fe1 O2 5 8_656 87.3(2) ?
    O2 Fe1 O2 3_466 8_656 87.3(2) ?
    O2 Fe1 O3 5 11_656 88.26(18) ?
    O2 Fe1 O3 3_466 11_656 89.2(2) ?
    O2 Fe1 O3 8_656 11_656 174.5(2) ?
    O2 Fe1 O3 5 . 174.5(2) ?
    O2 Fe1 O3 3_466 . 88.26(18) ?
    O2 Fe1 O3 8_656 . 89.2(2) ?
    O3 Fe1 O3 11_656 . 95.0(2) ?
    O2 Fe1 O3 5 12_466 89.2(2) ?
    O2 Fe1 O3 3_466 12_466 174.5(2) ?
    O2 Fe1 O3 8_656 12_466 88.26(18) ?
    O3 Fe1 O3 11_656 12_466 95.0(2) ?
    O3 Fe1 O3 . 12_466 95.0(2) ?
    O4B Fe2 O4B 4_646 5 80.8(9) ?
    O4B Fe2 O4B 4_646 10_665 80.8(9) ?
    O4B Fe2 O4B 5 10_665 80.8(9) ?
    O4B Fe2 O1 4_646 7_664 169.5(6) ?
    O4B Fe2 O1 5 7_664 89.8(8) yes
    O4B Fe2 O1 10_665 7_664 93.0(5) ?
    O4B Fe2 O1 4_646 8_746 93.0(5) ?
    O4B Fe2 O1 5 8_746 169.5(6) ?
    O4B Fe2 O1 10_665 8_746 89.8(8) ?
    O1 Fe2 O1 7_664 8_746 95.5(3) ?
    O4B Fe2 O1 4_646 1_545 89.8(8) ?
    O4B Fe2 O1 5 1_545 93.0(5) ?
    O4B Fe2 O1 10_665 1_545 169.5(6) ?
    O1 Fe2 O1 7_664 1_545 95.5(3) ?
    O1 Fe2 O1 8_746 1_545 95.5(3) ?
    O1 Fe2 O4A 7_664 4_646 168.6(3) ?
    O1 Fe2 O4A 8_746 4_646 77.4(3) ?
    O1 Fe2 O4A 1_545 4_646 94.1(3) ?
    O4B Fe2 O4A 4_646 5 78.2(6) ?
    O4B Fe2 O4A 5 5 15.9(5) ?
    O4B Fe2 O4A 10_665 5 95.9(8) ?
    O1 Fe2 O4A 7_664 5 94.1(3) ?
    O1 Fe2 O4A 8_746 5 168.6(3) ?
    O1 Fe2 O4A 1_545 5 77.4(3) ?
    O4A Fe2 O4A 4_646 5 94.0(3) ?
    O1 Fe2 O4A 7_664 10_665 77.4(3) ?
    O1 Fe2 O4A 8_746 10_665 94.1(3) ?
    O1 Fe2 O4A 1_545 10_665 168.6(3) ?
    O4A Fe2 O4A 4_646 10_665 94.0(3) ?
    O4A Fe2 O4A 5 10_665 94.0(3) ?
    O4B P O1 . 1_455 119.9(10) ?
    O4B P O2 . 1_455 104.3(11) ?
    O1 P O2 1_455 1_455 112.9(3) ?
    O4B P O3 . . 97.0(6) ?
    O1 P O3 1_455 . 112.2(3) ?
    O2 P O3 1_455 . 109.2(3) ?
    O4B P O4A . . 20.6(6) ?
    O1 P O4A 1_455 . 102.0(4) ?
    O2 P O4A 1_455 . 105.3(4) ?
    O3 P O4A . . 115.1(3) yes
data_global
_journal_date_recd_electronic     2008-05-27
_journal_date_accepted     2008-07-22
_journal_name_full     'Acta Crystallographica, Section E'
_journal_year     2008
_journal_volume     64
_journal_issue      8
_journal_page_first     i51
_journal_page_last     i51
_journal_paper_category     QI
_journal_coeditor_code     BR2076
_publ_contact_author
;
Mourad Hidouri
Facult\'e des Sciences
Monastir
Tunisia
;
_publ_contact_author_email     mourad_hidouri@yahoo.fr
_publ_contact_author_fax     '+21673500278'
_publ_contact_author_phone     '+21673500279'
_publ_section_title
;
The iron phosphate NaBaFe~2~(PO~4~)~3~
;
loop_
    _publ_author_name
    _publ_author_address
    'Hidouri, Mourad'
;
Facult\'e des Sciences
5019 Monastir
Tunisia
;
    'Jerbi, Hasna'
;
Facult\'e des Sciences
5019 Monastir
Tunisia
;
    'Ben Amara, Mongi'
;
Facult\'e des Sciences
5019 Monastir
Tunisia
;
