# Supplementary material for: The iron phosphate NaBaFe2(PO4)3
Source: Acta Crystallogr Sect E Struct Rep Online. 2008 Jul 31;64(Pt 8):i51. doi: 10.1107/S1600536808023040 (PMC2961906; doi:10.1107/S1600536808023040)
Supplement: Supplementary file 2 [file e-64-00i51-Isup2.hkl]

#
# h,k,l, Fc-squared, Fo-squared, sigma(Fo-squared) and status flag
#
data_I
_shelx_title '    mourad7 in P 21 3'
_shelx_refln_list_code          4
_shelx_F_calc_maximum      243.04
_exptl_crystal_F_000      1040.00
_reflns_d_resolution_high  0.7126
 
loop_
 _symmetry_equiv_pos_as_xyz
 'x, y, z'
 '-x+1/2, -y, z+1/2'
 'x+1/2, -y+1/2, -z'
 '-x, y+1/2, -z+1/2'
 'z, x, y'
 'y, z, x'
 '-z+1/2, -x, y+1/2'
 '-y, z+1/2, -x+1/2'
 'z+1/2, -x+1/2, -y'
 '-y+1/2, -z, x+1/2'
 '-z, x+1/2, -y+1/2'
 'y+1/2, -z+1/2, -x'
 
_cell_length_a     9.7961
_cell_length_b     9.7961
_cell_length_c     9.7961
_cell_angle_alpha  90.000
_cell_angle_beta   90.000
_cell_angle_gamma  90.000
 
_shelx_F_squared_multiplier     1.000
 
loop_
 _refln_index_h
 _refln_index_k
 _refln_index_l
 _refln_F_squared_calc
 _refln_F_squared_meas
 _refln_F_squared_sigma
 _refln_observed_status
  -1   1   1      824.96      799.77     22.62 o
   0   1   1       69.52       92.34     13.44 o
   1   1   1      545.44      484.82     19.66 o
   0   0   2       42.34       61.75      4.46 o
   1   0   2      189.21      172.23      6.22 o
  -1   1   2     5223.51     5223.65    222.10 o
   0   1   2      590.54      568.37     42.06 o
   1   1   2     4300.33     4065.19    218.07 o
  -1   2   2     1088.41     1137.96     12.65 o
   0   2   2     3518.45     2994.81    225.34 o
   1   2   2      900.64      926.79     82.95 o
   2   2   2     1352.03     1460.13     22.13 o
   1   0   3    59068.56    62080.01   5180.74 o
   2   0   3     3108.46     2823.41    206.15 o
  -2   1   3    30385.66    30138.33   2220.14 o
  -1   1   3    11318.54    11186.28    503.26 o
   0   1   3    54452.36    55108.10   6258.57 o
   1   1   3    11537.23    11415.24    463.32 o
   2   1   3    30927.81    28716.17   2402.52 o
  -1   2   3    14740.21    15193.47    461.24 o
   0   2   3    17135.77    18048.58   1853.73 o
   1   2   3    15330.67    15717.01   1188.71 o
   2   2   3     3107.24     3309.55    151.99 o
  -1   3   3     4590.43     4743.63     73.95 o
   0   3   3      381.34      433.32     11.99 o
   1   3   3     4769.06     4906.08    215.23 o
   2   3   3     5569.46     6636.73    179.28 o
   3   3   3     4092.65     4589.99     45.42 o
   0   0   4      103.02       55.87      5.20 o
   1   0   4     7626.69     8333.96    357.45 o
   2   0   4     3747.27     3476.49    147.50 o
   3   0   4     2911.82     3052.65    104.55 o
  -3   1   4    10593.85    10783.38    201.73 o
  -2   1   4     3738.18     3793.78    257.58 o
  -1   1   4       53.22      101.14      6.46 o
   0   1   4     3327.12     3283.12    153.65 o
   1   1   4       25.92       59.12      4.07 o
   2   1   4     3229.96     3160.60    190.82 o
   3   1   4    11101.93    11159.54    376.73 o
  -1   2   4      841.17      705.22     16.37 o
   0   2   4      951.96     1039.52     53.86 o
   1   2   4      665.15      503.90     37.69 o
   2   2   4    25341.00    25506.42   1231.45 o
   3   2   4    11057.81    11487.90    405.63 o
  -1   3   4    16525.63    16777.53    498.48 o
   0   3   4     1520.32     1924.79     69.30 o
   1   3   4    16737.60    16691.11    946.22 o
   2   3   4      481.62      515.43     11.51 o
   3   3   4     1484.90     1515.70     37.56 o
  -1   4   4    11272.51    11396.92    192.89 o
   0   4   4     3038.85     2969.23     81.52 o
   1   4   4    11797.20    11774.11    304.18 o
   2   4   4     1306.83     1334.68     19.54 o
   3   4   4     1869.93     1839.09     46.64 o
   4   4   4    30658.70    30812.92    202.27 o
   1   0   5     8094.92     7615.37    296.58 o
   2   0   5     1899.00     1858.28    136.70 o
   3   0   5     1064.66     1092.26     39.44 o
   4   0   5     6307.82     6143.97    259.03 o
  -4   1   5     5537.52     5205.18     92.34 o
  -3   1   5     3867.87     3988.65     68.13 o
  -2   1   5      230.15      177.31      8.23 o
  -1   1   5      405.99      399.41     15.03 o
   0   1   5     5510.75     5111.57    324.17 o
   1   1   5      439.44      386.30     17.59 o
   2   1   5      243.32      163.97     20.28 o
   3   1   5     3773.73     4010.05    134.18 o
   4   1   5     5899.05     5779.14    170.71 o
  -1   2   5     2335.71     2410.71     28.38 o
   0   2   5     4418.69     4551.91    445.45 o
   1   2   5     2666.36     2681.55    277.42 o
   2   2   5      204.29      246.40     30.85 o
   3   2   5    17663.83    18026.10    464.09 o
   4   2   5     7329.54     7751.52    173.66 o
  -1   3   5      282.79      338.24     20.65 o
   0   3   5     8764.10     8460.96    830.55 o
   1   3   5      254.49      284.86     19.52 o
   2   3   5    18414.74    17981.17   1324.16 o
   3   3   5     3279.60     3407.58     25.37 o
   4   3   5     3290.73     3235.68     37.92 o
  -1   4   5    17365.34    17495.39    558.70 o
   0   4   5     5856.81     5305.87    374.73 o
   1   4   5    17511.89    16976.44   1224.99 o
   2   4   5     4712.32     4743.36    213.27 o
   3   4   5     3064.26     3257.90     25.51 o
   4   4   5     1764.99     1734.37     35.60 o
  -1   5   5      635.56      614.18     28.42 o
   0   5   5     4698.65     4565.59    270.61 o
   1   5   5      613.70      578.26     38.90 o
   2   5   5     3560.55     3597.81    101.96 o
   3   5   5     2927.54     2953.47     26.62 o
   4   5   5     3066.47     3185.45     77.00 o
   5   5   5    14584.61    15032.66    136.28 o
   0   0   6     7286.93     6220.84    505.50 o
   1   0   6    12423.64    10785.46    640.38 o
   2   0   6     9039.92     9179.55    450.09 o
   3   0   6     9950.03     9702.93    352.70 o
   4   0   6     2888.37     3086.13    104.38 o
   5   0   6      458.96      529.51     29.47 o
  -5   1   6     2389.30     2257.22     29.37 o
  -4   1   6      697.15      716.02     14.75 o
  -3   1   6    17519.21    17362.02    794.39 o
  -2   1   6     1568.91     1616.14     89.88 o
  -1   1   6    14922.72    14332.43    821.41 o
   0   1   6    15654.57    14445.45    937.55 o
   1   1   6    15359.38    14609.37    888.81 o
   2   1   6     1555.92     1566.48     72.88 o
   3   1   6    18228.91    18434.92    746.12 o
   4   1   6      745.42      767.50     14.64 o
   5   1   6     2551.37     2392.68    140.20 o
  -1   2   6    10451.11     9900.40    545.38 o
   0   2   6    11915.31    10746.67    935.92 o
   1   2   6    10474.90     9092.39   1253.59 o
   2   2   6     4185.90     4166.65    243.20 o
   3   2   6     2248.60     2330.03     65.45 o
   4   2   6     3823.72     3727.35     65.62 o
   5   2   6      708.32      718.25     15.76 o
  -1   3   6      978.10      940.59     39.71 o
   0   3   6    12987.01    12973.61    998.73 o
   1   3   6     1028.66      954.27     87.76 o
   2   3   6     4139.87     4049.26    239.23 o
   3   3   6     1229.26     1288.58     35.67 o
   4   3   6     2717.03     2753.44     31.80 o
   5   3   6     5094.63     5151.66     55.99 o
  -1   4   6     1068.19     1132.71     33.10 o
   0   4   6      797.44      875.33     54.94 o
   1   4   6     1147.55     1191.85    119.55 o
   2   4   6     4493.23     4347.37    207.44 o
   3   4   6      566.95      565.48     23.30 o
   4   4   6      620.10      612.49     14.29 o
   5   4   6     2336.41     2441.88     31.52 o
  -1   5   6     9121.81     9208.31    227.68 o
   0   5   6      239.00      281.40     33.18 o
   1   5   6     8677.75     8306.79    691.97 o
   2   5   6     3773.61     3763.80    138.49 o
   3   5   6     2639.94     2736.90     35.08 o
   4   5   6      642.37      706.78     15.67 o
   5   5   6     1922.00     1927.53     24.76 o
  -1   6   6     1295.83     1376.61     20.21 o
   0   6   6     9604.36     9117.94    387.92 o
   1   6   6     1473.64     1534.26     76.24 o
   2   6   6     1465.58     1469.29     45.22 o
   3   6   6      722.72      714.73     16.64 o
   4   6   6     5784.68     5973.59     42.19 o
   5   6   6     1284.09     1239.95     21.95 o
   6   6   6     5611.93     5788.47     85.10 o
   1   0   7     1670.01     1608.17     66.39 o
   2   0   7     2477.57     2283.63     76.12 o
   3   0   7      158.78      194.63     10.04 o
   4   0   7     3005.45     2985.07    154.53 o
   5   0   7     2481.38     2644.83    108.90 o
   6   0   7     2556.29     2278.10     29.98 o
  -6   1   7      225.28      228.49     11.77 o
  -5   1   7      475.16      436.41     13.45 o
  -4   1   7     3557.70     3558.79    124.29 o
  -3   1   7    11634.44    12021.16    435.24 o
  -2   1   7     7193.14     7031.90    328.72 o
  -1   1   7      251.96      268.78     15.10 o
   0   1   7     2537.39     2316.13    119.39 o
   1   1   7      230.69      235.34     15.30 o
   2   1   7     7680.38     7178.98    270.12 o
   3   1   7    10995.25    11374.57    343.90 o
   4   1   7     4052.96     3896.44    147.10 o
   5   1   7      562.24      580.08     19.73 o
   6   1   7      195.45      188.03     17.04 o
  -1   2   7      787.86      851.45     25.82 o
   0   2   7     5292.55     5081.34    338.01 o
   1   2   7      643.58      682.27     49.01 o
   2   2   7     2263.07     2346.07    109.89 o
   3   2   7     2135.33     2113.39     81.67 o
   4   2   7    11280.55    11030.42    378.43 o
   5   2   7     8553.88     8850.15    174.81 o
   6   2   7     2346.15     2483.47    103.18 o
  -1   3   7     1840.19     1860.55     44.98 o
   0   3   7    18313.15    17619.44   1075.52 o
   1   3   7     2117.60     2140.36    125.88 o
   2   3   7      102.55       92.53      9.09 o
   3   3   7     6155.56     6323.00    202.85 o
   4   3   7     1237.25     1243.47     19.80 o
   5   3   7     1598.79     1550.39     23.16 o
   6   3   7     5165.25     5332.74     86.81 o
  -1   4   7      126.77      165.60     18.97 o
   0   4   7     5990.51     6036.22    259.01 o
   1   4   7      102.44      113.86      9.65 o
   2   4   7     1304.32     1360.48     97.18 o
   3   4   7    15078.84    15140.18    429.51 o
   4   4   7       44.71       51.14      9.65 o
   5   4   7     2691.99     2732.37     29.95 o
   6   4   7     1391.79     1452.42     26.56 o
  -1   5   7     1711.20     1686.65     44.48 o
   0   5   7      279.27      312.86     22.26 o
   1   5   7     1722.00     1720.63     64.53 o
   2   5   7     6945.26     6877.73    358.59 o
   3   5   7     1278.05     1345.54     35.24 o
   4   5   7     1724.14     1890.35     64.19 o
   5   5   7     1774.22     1671.62     24.64 o
   6   5   7     5824.89     5608.38     77.44 o
  -1   6   7     3225.60     3313.99     31.34 o
   0   6   7     2010.17     2023.54     73.72 o
   1   6   7     2984.17     2898.40     84.71 o
   2   6   7     1434.32     1425.28     61.51 o
   3   6   7      472.42      465.33     14.82 o
   4   6   7     2315.74     2336.72     61.10 o
   5   6   7      733.44      744.39     19.95 o
   6   6   7      936.07      987.81     23.82 o
  -1   7   7     3315.80     3246.41     88.05 o
   0   7   7     2720.12     2581.59     81.69 o
   1   7   7     3629.33     3536.93    103.16 o
   2   7   7      512.41      512.60     25.18 o
   3   7   7      612.31      600.24     33.18 o
   4   7   7       48.68       69.70     12.48 o
   5   7   7      633.51      644.68     19.99 o
   6   7   7      478.52      439.04     21.65 o
   7   7   7      825.05      875.92     43.31 o
   0   0   8     5543.92     4821.72    226.50 o
   1   0   8      656.69      599.29     25.25 o
   2   0   8     1474.35     1337.71     68.32 o
   3   0   8      347.70      360.56     21.10 o
   4   0   8      420.48      459.11     32.46 o
   5   0   8     1033.99     1000.20     47.71 o
   6   0   8     4432.60     4179.98     74.48 o
   7   0   8       98.39      131.49     13.78 o
  -7   1   8     5574.94     5669.65     72.93 o
  -6   1   8     2961.88     3089.77     48.80 o
  -5   1   8     1758.55     1690.63     33.28 o
  -4   1   8     6179.02     6218.11    230.82 o
  -3   1   8     7483.71     7251.90    319.47 o
  -2   1   8      650.30      583.72     44.33 o
  -1   1   8     1230.13     1160.88     42.13 o
   0   1   8     1009.96      972.75     24.92 o
   1   1   8     1035.99      964.10     35.57 o
   2   1   8      594.71      540.23     19.73 o
   3   1   8     7304.78     6953.39    316.56 o
   4   1   8     5739.84     5552.88    160.47 o
   5   1   8     1765.26     1676.79     62.15 o
   6   1   8     2770.08     2839.66     63.16 o
   7   1   8     5327.58     5192.26    166.47 o
  -1   2   8     3411.82     3278.81    135.61 o
   0   2   8     4586.81     4481.76    189.47 o
   1   2   8     3375.55     3055.46    253.19 o
   2   2   8    10510.75    10138.90    675.50 o
   3   2   8      424.25      382.69     13.42 o
   4   2   8     2588.35     2526.23     49.88 o
   5   2   8      585.83      569.33     16.04 o
   6   2   8     4763.51     4753.51     72.64 o
   7   2   8      272.92      304.06     27.23 o
  -1   3   8     2918.86     2993.17    121.51 o
   0   3   8      181.72      204.53     17.77 o
   1   3   8     2932.21     2912.50    228.05 o
   2   3   8      357.99      350.52     14.00 o
   3   3   8      617.88      637.55     18.15 o
   4   3   8      178.92      223.20     11.95 o
   5   3   8     3091.88     3135.76     32.73 o
   6   3   8     2190.28     2411.94     49.14 o
   7   3   8     1466.40     1490.97     28.10 o
  -1   4   8      581.07      619.39     19.79 o
   0   4   8      391.97      481.47     23.98 o
   1   4   8      570.11      584.56     43.80 o
   2   4   8     4433.02     4507.62     59.83 o
   3   4   8     7608.81     7646.37    307.79 o
   4   4   8     1231.47     1341.42     35.62 o
   5   4   8     4397.77     4236.29     40.71 o
   6   4   8     1451.40     1455.79     27.38 o
   7   4   8      996.25     1012.71     24.94 o
  -1   5   8     5859.48     5769.41    226.05 o
   0   5   8     6037.81     5931.53    211.70 o
   1   5   8     6024.59     5920.92    319.32 o
   2   5   8     3053.45     2930.94     68.27 o
   3   5   8     1846.33     1812.07     56.73 o
   4   5   8     1833.40     1906.65     66.80 o
   5   5   8     1352.47     1364.40     28.07 o
   6   5   8     1573.32     1538.65     29.39 o
   7   5   8      823.12      904.39     27.69 o
  -1   6   8       82.84      101.85     11.23 o
   0   6   8     2841.85     2833.48     96.52 o
   1   6   8      118.18      151.89     11.40 o
   2   6   8      480.09      498.09     15.52 o
   3   6   8      693.63      734.75     19.46 o
   4   6   8     1627.70     1625.20     27.43 o
   5   6   8      984.03     1068.14     23.76 o
   6   6   8     1660.11     1787.83     30.43 o
   7   6   8     3045.27     3066.90     47.14 o
  -1   7   8      149.46      130.49     13.79 o
   0   7   8      120.31       78.71     12.46 o
   1   7   8      107.18       84.92     12.80 o
   2   7   8     1191.88     1230.42     25.53 o
   3   7   8     4240.22     4233.72     53.61 o
   4   7   8     3643.06     3639.87     41.44 o
   5   7   8     3844.88     3951.55     43.50 o
   6   7   8      516.20      523.60     20.76 o
   7   7   8      271.47      338.29     18.92 o
  -1   8   8      461.39      481.67     19.35 o
   0   8   8     3439.09     3653.32    102.08 o
   1   8   8      470.79      565.78     28.15 o
   2   8   8      848.34      904.52     23.53 o
   3   8   8     1272.60     1284.00     27.12 o
   4   8   8     2565.21     2746.94     38.76 o
   5   8   8      315.19      350.58     20.70 o
   6   8   8      458.63      424.39     20.11 o
   7   8   8      297.50      332.94     20.07 o
   1   0   9     3296.14     3298.38    133.26 o
   2   0   9      833.18      773.84     31.63 o
   3   0   9     1044.65     1084.19     19.66 o
   4   0   9     1783.29     1634.15     36.16 o
   5   0   9     8142.54     7945.67    215.81 o
   6   0   9       83.14      132.21     14.98 o
   7   0   9      286.90      238.76     16.08 o
   8   0   9      862.09      958.74     24.80 o
  -8   1   9     2349.33     2292.90     68.08 o
  -7   1   9     1348.96     1417.14     27.48 o
  -6   1   9      953.90      996.53     23.44 o
  -5   1   9     1504.61     1539.85     48.23 o
  -4   1   9     6032.00     5915.50    221.42 o
  -3   1   9      742.88      765.67     24.84 o
  -2   1   9     1869.22     1875.07    167.67 o
  -1   1   9     9323.75     8670.22    374.35 o
   0   1   9     2069.11     1946.01     91.55 o
   1   1   9     9219.47     8545.44    420.32 o
   2   1   9     1970.82     1883.17    137.35 o
   3   1   9      691.13      697.91     30.67 o
   4   1   9     6199.80     5897.18    116.02 o
   5   1   9     1340.81     1307.82     43.71 o
   6   1   9      835.26      886.62     33.69 o
   7   1   9     1254.74     1227.98     48.68 o
   8   1   9     2304.68     2091.37    107.19 o
  -1   2   9     3822.68     3746.77    216.06 o
   0   2   9     4957.31     4697.31    308.52 o
   1   2   9     3916.37     3624.62    395.85 o
   2   2   9     5592.61     5442.04    358.83 o
   3   2   9     3663.12     3719.21     46.20 o
   4   2   9      901.24      892.27     21.46 o
   5   2   9      306.53      358.01     16.63 o
   6   2   9      274.34      366.61     17.34 o
   7   2   9     2924.77     3024.35     43.20 o
   8   2   9      325.02      355.20     18.42 o
  -1   3   9       14.72       26.32     15.16 o
   0   3   9      639.68      637.48     38.81 o
   1   3   9       21.07       36.30      9.38 o
   2   3   9      304.46      299.37     16.34 o
   3   3   9       18.22       24.55     18.17 o
   4   3   9      187.54      192.89     14.03 o
   5   3   9      345.82      429.89     17.66 o
   6   3   9     1927.39     1854.14     31.23 o
   7   3   9       23.03       62.76     13.42 o
   8   3   9      203.17      296.01     22.70 o
  -1   4   9     4241.83     4177.81    195.86 o
   0   4   9     3781.97     3769.41    229.26 o
   1   4   9     4121.89     3934.35    358.45 o
   2   4   9      594.62      543.40     30.08 o
   3   4   9     1525.59     1575.29     64.06 o
   4   4   9      134.15      139.33     20.31 o
   5   4   9      676.15      689.99     24.43 o
   6   4   9     2237.72     2299.07     35.14 o
   7   4   9      292.61      302.54     19.69 o
   8   4   9      590.96      567.91     21.68 o
  -1   5   9      747.23      835.91     34.76 o
   0   5   9     5155.68     4991.77    312.34 o
   1   5   9      886.64      912.42     90.10 o
   2   5   9      670.89      650.69     44.56 o
   3   5   9     1041.68     1010.50     23.16 o
   4   5   9     4230.37     4436.07     44.15 o
   5   5   9     2737.42     2882.05     47.21 o
   6   5   9      852.82      886.35     32.10 o
   7   5   9      399.04      411.76     21.22 o
   8   5   9      179.42      235.67     18.41 o
  -1   6   9     1112.16     1122.75     68.00 o
   0   6   9     1602.89     1596.40     62.86 o
   1   6   9     1262.94     1233.08     74.19 o
   2   6   9      975.00      980.92     35.96 o
   3   6   9      492.31      487.00     18.20 o
   4   6   9      981.48     1131.49     24.81 o
   5   6   9     1529.85     1534.78     29.13 o
   6   6   9      356.40      420.01     18.70 o
   7   6   9     4273.00     4346.28     51.12 o
   8   6   9      530.50      432.89     31.82 o
  -1   7   9     1872.13     1973.16     68.87 o
   0   7   9      160.01      157.43     15.15 o
   1   7   9     1947.52     2023.65     97.33 o
   2   7   9     9107.78     9264.95    158.35 o
   3   7   9      952.89      906.79     23.74 o
   4   7   9      697.17      875.56     24.38 o
   5   7   9      216.80      234.41     16.40 o
   6   7   9      683.62      646.57     22.80 o
   7   7   9     2428.70     2426.04     64.62 o
  -1   8   9     1273.21     1282.18     36.69 o
   0   8   9      584.34      505.92     20.87 o
   1   8   9     1368.58     1350.98     49.09 o
   2   8   9     1377.42     1441.77     30.54 o
   3   8   9     1296.16     1314.90     29.43 o
   4   8   9     1585.53     1620.96     31.66 o
   5   8   9     2405.44     2446.46     42.00 o
   6   8   9      469.52      447.39     21.72 o
  -1   9   9      905.41      855.48     50.64 o
   0   9   9       60.78      101.41     36.67 o
   1   9   9      841.87      760.40     24.08 o
   2   9   9        9.17      -10.49     18.32 o
   3   9   9      467.91      483.45     21.79 o
   4   9   9       14.60       62.13     16.74 o
   5   9   9      968.85      924.79     31.66 o
   0   0  10      137.82      156.15     11.63 o
   1   0  10       25.59       30.26     12.83 o
   2   0  10      103.62      104.65     18.92 o
   3   0  10     1221.13     1193.60     44.32 o
   4   0  10      632.39      643.69     33.81 o
   5   0  10     1075.26     1099.51     40.12 o
   6   0  10      402.03      365.70     18.43 o
   7   0  10      150.50      163.32     16.30 o
   8   0  10     1201.01     1075.30     38.24 o
   9   0  10     1139.44     1274.70     56.66 o
  -9   1  10      534.63      561.78     23.73 o
  -8   1  10     1734.57     1758.39     43.09 o
  -7   1  10     1058.59     1131.90     27.37 o
  -6   1  10      251.64      248.81     15.82 o
  -5   1  10      465.94      527.53     30.32 o
  -4   1  10     1302.82     1295.40     25.93 o
  -3   1  10     1144.55     1160.31     56.38 o
  -2   1  10     4895.60     4862.42    329.48 o
  -1   1  10     2368.62     2233.46    102.89 o
   0   1  10       11.34       45.86     16.11 o
   1   1  10     2343.74     2105.49    113.68 o
   2   1  10     4937.77     4789.58    289.18 o
   3   1  10     1332.60     1269.33     37.11 o
   4   1  10     1231.96     1161.37     44.63 o
   5   1  10      435.13      529.02     19.59 o
   6   1  10      292.22      316.54     16.87 o
   7   1  10     1093.51     1109.26     51.57 o
   8   1  10     1711.55     1629.47     69.87 o
   9   1  10      513.84      540.07     23.90 o
  -1   2  10      310.88      312.13     24.48 o
   0   2  10      358.81      327.24     18.86 o
   1   2  10      309.63      287.76     31.19 o
   2   2  10     2132.39     2117.71    151.50 o
   3   2  10     3153.71     3059.57    111.97 o
   4   2  10     2121.43     2125.18     55.51 o
   5   2  10     3238.42     3206.78     94.29 o
   6   2  10        8.00       18.40     15.54 o
   7   2  10     2069.45     2165.14     81.48 o
   8   2  10      811.38      750.66     25.54 o
   9   2  10       51.31       94.28     16.71 o
  -1   3  10     1216.22     1123.36     85.73 o
   0   3  10       45.18       70.80     12.50 o
   1   3  10     1292.44     1243.83    128.48 o
   2   3  10     1574.55     1501.24    116.92 o
   3   3  10      564.41      533.63     18.40 o
   4   3  10     2436.12     2329.63     76.10 o
   5   3  10     1382.56     1350.63     40.15 o
   6   3  10      710.97      768.61     27.62 o
   7   3  10     4582.33     4740.86     67.85 o
   8   3  10      536.88      414.57     21.70 o
  -1   4  10     3232.03     3245.27    120.06 o
   0   4  10     2086.32     2028.63     87.27 o
   1   4  10     3454.55     3342.33    297.55 o
   2   4  10     2529.95     2569.55    148.03 o
   3   4  10     1114.58     1262.33     62.38 o
   4   4  10     4784.96     4661.32    132.20 o
   5   4  10      531.23      469.92     19.28 o
   6   4  10     2025.33     2038.22     35.04 o
   7   4  10      590.83      654.25     23.79 o
   8   4  10      291.40      259.37     20.59 o
  -1   5  10     2833.39     2832.07     72.94 o
   0   5  10       66.13      115.54     13.77 o
   1   5  10     2859.05     2828.16    157.38 o
   2   5  10       55.18       96.58     13.68 o
   3   5  10     1449.59     1395.93     54.67 o
   4   5  10     1468.74     1400.12     39.94 o
   5   5  10      841.83      811.44     24.35 o
   6   5  10      235.55      213.91     16.78 o
   7   5  10      704.84      676.48     30.31 o
   8   5  10      845.72      863.82     28.24 o
  -1   6  10      420.14      446.50     23.22 o
   0   6  10     1022.36     1051.30     25.08 o
   1   6  10      398.06      372.77     28.99 o
   2   6  10      123.46      153.17     20.38 o
   3   6  10      167.84      162.40     15.22 o
   4   6  10      726.00      740.15     29.21 o
   5   6  10      274.89      325.91     20.24 o
   6   6  10      741.86      845.50     25.99 o
   7   6  10      537.44      528.95     23.34 o
  -1   7  10     4054.87     3979.25     68.03 o
   0   7  10      848.98      834.60     36.27 o
   1   7  10     3883.14     3656.14    170.82 o
   2   7  10      645.42      650.06     22.69 o
   3   7  10      444.79      427.44     19.44 o
   4   7  10     1180.02     1109.23     27.24 o
   5   7  10      287.03      303.49     18.23 o
   6   7  10      467.15      449.23     21.19 o
  -1   8  10      621.67      611.92     22.91 o
   0   8  10      780.04      734.63     25.76 o
   1   8  10      794.84      793.80     43.05 o
   2   8  10     1982.38     2041.12     36.01 o
   3   8  10     1267.29     1277.83     52.36 o
   4   8  10      108.60      202.88     17.34 o
   5   8  10     1208.16     1329.77     30.76 o
  -1   9  10     1335.94     1316.85     44.77 o
   0   9  10      167.00      129.09     17.50 o
   1   9  10     1541.63     1471.56     66.70 o
   2   9  10      103.47      138.16     17.50 o
   1   0  11      832.37      753.57     20.00 o
   2   0  11      165.31      145.05     15.52 o
   3   0  11        0.17      -13.70     16.73 o
   4   0  11     1299.65     1247.97     27.95 o
   5   0  11       29.92       46.47     13.35 o
   6   0  11     1924.50     2004.16     53.91 o
   7   0  11     5385.98     5338.79    156.91 o
   8   0  11     1068.97     1160.27     30.08 o
  -8   1  11       43.75       15.02     19.61 o
  -7   1  11       88.43      101.69     25.03 o
  -6   1  11        5.29       19.42     15.57 o
  -5   1  11     1919.64     1938.84     58.49 o
  -4   1  11     3126.45     3079.58     71.44 o
  -3   1  11      424.65      442.78     18.55 o
  -2   1  11     2661.21     2353.63    123.88 o
  -1   1  11     1101.20     1157.83     44.39 o
   0   1  11     2247.91     2183.69     74.58 o
   1   1  11     1081.21     1180.19     50.20 o
   2   1  11     2370.38     2116.41    103.42 o
   3   1  11      403.81      351.75     18.09 o
   4   1  11     3146.91     3008.51     79.18 o
   5   1  11     1751.99     1750.34     32.39 o
   6   1  11        3.17       -9.21     17.80 o
   7   1  11       74.11       62.99     15.78 o
   8   1  11       38.47       33.12     25.47 o
  -1   2  11     1579.38     1411.44     74.18 o
   0   2  11     1846.78     1686.64     37.70 o
   1   2  11     1708.12     1618.76     79.82 o
   2   2  11       36.06       85.09     13.57 o
   3   2  11     1266.75     1339.85     54.28 o
   4   2  11      473.64      458.53     38.94 o
   5   2  11     2276.03     2342.35     71.96 o
   6   2  11       89.59      122.23     15.67 o
   7   2  11      813.83      880.81     27.64 o
   8   2  11      841.26      833.80     27.83 o
  -1   3  11     1232.24     1232.81     59.91 o
   0   3  11     1370.04     1327.67     63.56 o
   1   3  11     1202.00     1188.94     26.72 o
   2   3  11      133.79      134.21     14.92 o
   3   3  11      667.65      582.16     25.32 o
   4   3  11     2446.35     2423.07     53.27 o
   5   3  11     1552.80     1457.86     30.98 o
   6   3  11     1383.18     1452.49     46.95 o
   7   3  11      857.04      777.46     26.23 o
  -1   4  11     1120.54     1144.41     41.48 o
   0   4  11       21.31       36.02     14.74 o
   1   4  11     1234.34     1231.88     47.24 o
   2   4  11     2837.79     2935.06     44.46 o
   3   4  11     3119.17     2976.32    114.31 o
   4   4  11       39.35       46.20     16.55 o
   5   4  11       69.39       67.47     17.28 o
   6   4  11      934.73      982.81     27.64 o
   7   4  11      813.98      805.56     26.22 o
  -1   5  11     1308.56     1374.33     62.94 o
   0   5  11     1068.09     1007.35     47.81 o
   1   5  11     1402.91     1499.83     43.01 o
   2   5  11     1270.22     1357.35     49.05 o
   3   5  11     2355.63     2256.22     73.21 o
   4   5  11      172.17      133.54     17.07 o
   5   5  11      872.48      797.10     24.58 o
   6   5  11      945.84      990.80     49.47 o
  -1   6  11     1287.60     1311.43     56.87 o
   0   6  11      841.53      794.46     36.81 o
   1   6  11     1292.79     1334.56     56.92 o
   2   6  11     2302.95     2046.44     71.96 o
   3   6  11      759.40      705.04     26.79 o
   4   6  11      694.70      681.39     24.32 o
   5   6  11     2998.93     2926.09     42.68 o
  -1   7  11      389.84      406.52     20.90 o
   0   7  11       84.95      105.89     15.61 o
   1   7  11      420.99      452.69     27.40 o
   2   7  11      493.70      438.51     21.41 o
   3   7  11       42.56       73.10     15.64 o
   4   7  11     3960.37     3796.80     86.52 o
  -1   8  11     1697.89     1679.39     79.42 o
   0   8  11       24.10        0.02     33.13 o
   1   8  11     1478.81     1500.59     36.40 o
   2   8  11      253.61      259.49     19.16 o
   0   0  12        7.88       19.44     15.91 o
   1   0  12     6091.32     5645.34    194.43 o
   2   0  12     1890.91     2024.53     93.44 o
   3   0  12     2083.92     2038.83     76.01 o
   4   0  12     3224.62     3056.24    121.38 o
   5   0  12        2.11       15.54     19.18 o
   6   0  12      710.10      825.69     36.98 o
  -6   1  12     2280.27     2280.42     39.65 o
  -5   1  12     1212.29     1208.32     48.40 o
  -4   1  12      408.64      440.37     33.32 o
  -3   1  12      817.72      917.78     36.45 o
  -2   1  12     1591.29     1589.12     66.61 o
  -1   1  12     2448.91     2328.36    125.90 o
   0   1  12      499.42      435.68     13.68 o
   1   1  12     2385.08     2280.80     99.13 o
   2   1  12     1576.13     1566.80     56.73 o
   3   1  12      799.65      840.38     24.85 o
   4   1  12      281.65      262.94     18.96 o
   5   1  12     1197.45     1255.68     29.94 o
   6   1  12     2236.11     2149.70     39.10 o
  -1   2  12      439.95      384.69     35.89 o
   0   2  12     3517.05     3592.61    152.67 o
   1   2  12      400.26      357.34     35.28 o
   2   2  12      148.73      131.75     15.33 o
   3   2  12     1068.68     1090.64     67.74 o
   4   2  12      821.79      743.67     24.75 o
   5   2  12      312.11      336.42     19.65 o
   6   2  12      507.57      534.87     23.59 o
  -1   3  12     1799.99     1804.68    169.26 o
   0   3  12     3356.28     3205.99    154.12 o
   1   3  12     1834.05     1868.56     83.53 o
   2   3  12      721.94      694.31     53.44 o
   3   3  12      750.75      737.14     29.54 o
   4   3  12      852.60      955.36     60.80 o
   5   3  12      508.30      529.54     25.28 o
   6   3  12      509.10      530.02     23.65 o
  -1   4  12      457.57      438.93     33.45 o
   0   4  12      607.17      600.31     22.31 o
   1   4  12      519.69      517.94     51.68 o
   2   4  12     2595.76     2644.04    164.98 o
   3   4  12       44.42       60.06     16.16 o
   4   4  12      420.57      445.26     21.45 o
   5   4  12      923.07      998.52     28.40 o
  -1   5  12      178.72      191.90     23.96 o
   0   5  12      310.76      330.35     19.87 o
   1   5  12      188.67      257.19     23.55 o
   2   5  12      358.72      408.46     24.69 o
   3   5  12      925.20      864.82     25.99 o
   4   5  12      120.19      104.34     16.50 o
  -1   6  12       77.66       53.50     17.92 o
   0   6  12      752.00      878.13     30.37 o
   1   6  12       95.16       48.76     24.05 o
   2   6  12     2427.55     2411.75     58.82 o
   3   6  12      497.43      522.55     22.91 o
   1   0  13        6.80      -13.19     13.19 o
   2   0  13     2602.27     2453.00    129.14 o
   3   0  13     1213.36     1238.64     30.80 o
   4   0  13      992.41     1108.12     42.17 o
  -4   1  13      122.48      157.92     17.32 o
  -3   1  13      140.79      130.72     17.37 o
  -2   1  13     1127.02     1233.74     49.28 o
  -1   1  13      259.61      353.00     15.72 o
   0   1  13       97.11      118.59     11.85 o
   1   1  13      204.66      253.11     13.69 o
   2   1  13     1079.55     1131.08     39.69 o
   3   1  13      119.72      111.60     16.26 o
   4   1  13      119.47      122.92     21.99 o
  -1   2  13     1505.72     1363.73     51.31 o
   0   2  13     1323.37     1097.91     99.04 o
   1   2  13     1596.77     1569.32     69.54 o
   2   2  13      895.21      919.72     53.84 o
   3   2  13      800.22      841.59     41.77 o
   4   2  13      621.42      656.63     25.66 o
  -1   3  13      432.72      445.72     22.44 o
   0   3  13       55.12       38.44     15.70 o
   1   3  13      445.98      443.65     38.81 o
   2   3  13     1383.19     1239.45     47.25 o
   3   3  13     3476.94     3504.45    112.32 o
  -1   4  13      574.22      638.82     25.04 o
   0   4  13      410.04      436.03     27.06 o
   1   4  13      512.37      550.18     23.04 o
   2   4  13      111.29      122.29     16.56 o
 
